# Supplementary material for: Why is malaria associated with poverty? Findings from a cohort study in rural Uganda
Source: Infect Dis Poverty. 2016 Aug 4;5:78. doi: 10.1186/s40249-016-0164-3 (PMC4972958; doi:10.1186/s40249-016-0164-3)
Supplement: Additional file 4: — Data files. (ZIP 15 kb) [file 40249_2016_164_MOESM4_ESM.zip]

Archive with 3 entries (3 files):
- additional file 3/Data at the level of the blood slide.dta
- additional file 3/Data at the level of the child.dta
- additional file 3/Data at the level of the household.dta
